# Supplementary material for: Molecular Epidemiology of Pasteurella multocida Associated with Bovine Respiratory Disease Outbreaks
Source: Animals (Basel). 2022 Dec 24;13(1):75. doi: 10.3390/ani13010075 (PMC9817976; doi:10.3390/ani13010075)
Supplement: Supplementary file 1 [file animals-13-00075-s001.zip]

Archive with 1 entries (1 files):
- animals-2074248-supplementary.pdf
